# Supplementary material for: Design of an interface to communicate artificial intelligence-based prognosis for patients with advanced solid tumors: a user-centered approach
Source: J Am Med Inform Assoc. 2023 Oct 17;31(1):174–87. doi: 10.1093/jamia/ocad201 (PMC10746322; doi:10.1093/jamia/ocad201)
Supplement: ocad201_Supplementary_Data [file ocad201_supplementary_data.zip]

Archive with 4 entries (3 files):
- ocad201_Supplementary_Data/
- ocad201_Supplementary_Data/Supplement_Design specifications document.docx
- ocad201_Supplementary_Data/Supplement_eMethods.docx
- ocad201_Supplementary_Data/Supplement_Heuristic evaluation.docx
